# Supplementary material for: A Delphi consensus study to identify priorities for improving and measuring medication safety for intensive care patients on transfer to a hospital ward
Source: Int J Qual Health Care. 2022 Oct 7;34(4):mzac082. doi: 10.1093/intqhc/mzac082 (PMC9633976; doi:10.1093/intqhc/mzac082)
Supplement: mzac082_Supp [file mzac082_supp.zip]

Archive with 2 entries (2 files):
- suppl_data/Supplementary file 1 IJQHC 27.9.22.docx
- suppl_data/Supplementary file 2 IJQHC.pdf
